# Supplementary material for: Toxoplasma gondii infection and liver disease: a case-control study in a Northern Mexican population
Source: Parasit Vectors. 2011 May 13;4:75. doi: 10.1186/1756-3305-4-75 (PMC3105944; doi:10.1186/1756-3305-4-75)
Supplement: Additional file 1 — Patients. Raw data of patients suffering from liver diseases. [file 1756-3305-4-75-S1.XLS]

## Sheet: Hoja1
		Patients	Anti-T. gondii	Anti-T. gondii	Anti-T. gondii	Diagnosis	Age	1-Female	1-Durango	1-Durango	1-Urban	1-No education	1-Low		1-Agriculture		Underlying	Underlying	Duration of	Treatment	Lymphadenopathy	Headache	Blood	Transplantation	Transplantation	Surgery	Surgery type	Memory	Reflex	Hearing	Visual	Cats at	Cats in the	Cleaning	Raising	Raising	Raising	Raising	Raising	Raising	Raising	Raising	Raising	What other animals?	Traveled	Where abroad?	National	Where in Mexico?	Where in Mexico?
		suffering	IgG	IgM	IgG	of liver disease	(years)	2-Male	2-Other State	2-Other State	2-Suburban	2-Up to 12 years	2-Medium		2-Housewife		disease	diseases	underlying disease	response			transfusion	history	type	history		impairment	impairment	impairment	impairment	home	neighborhood	cat excrement	animals	pigs	cows	horses	goats	sheep	chicken	turkey	other		abroad		trips
		from	antibodies	antibodies	antibodies				3-Abroad	3-Abroad	3-Rural	of education	3-High		3-Business		1-No		(years)	1-Good	1-Yes	1-Yes	1-Yes	1-No																			animals
		liver			levels							3-Up to University			4-Construction		2-Yes			2-Regular	2-No	2-No	2-No	2-Yes		1-No		1-Yes	1-Yes	1-No	1-No	1-Yes	1-Yes	1-Yes	1-Yes	1-Yes	1-Yes	1-Yes	1-Yes	1-Yes	1-Yes	1-Yes	1-Yes		1-Yes		1-Yes
		disease										4-Postgraduate			5-Employee					3-Bad						2-Yes		2-No	2-No	2-Yes	2-Yes	2-No	2-No	2-No	2-No										2-No		2-No
															6-Student
															7-Cattle raising
															8-None
															9-Factory worker
															10-Health care worker
															11-Other professional
															12-Other
Number	Patient No.	Group	IgG	IgM	IgG levels	Liver disease	N1Age	N2Gender	N3Birth place	N4Residence place	N5Area	N6Education	n7Socioeconomic level		N8Ocupation	N3Other Ocupation	N9salud	N9Other disease	N11Duration of disease	N13Treatment response	N12ganglios	N13cabeza	N14transfusion	N15transplant	N18Transplant type	n16Surgery	n16Surgery type	n17memoria	n18reflejos	n19 escuch	N20vebien	N21Gatos	N22GatosCercas	N23LimpiaExcre	N24CriadoAnim	N24Puercos	N24Vacas	N24Caballos	N24Cabras	N24Borregos	N24Gallinas	N24Guajolo	N24otros	N24Cuales	N25FueraPais	n25donde	N26FueraEstados	n26donde1	n26donde2
1	1	1	Negative			Alcoholic hepatitis	34	2	1	1	1	2	1		12	Road construction	1		2		2	2	1	1		2	Elbow	2	2	1	1	1	1	2	1								1	Dogs	2		1	Chihuahua
2	2	1	Negative			Steatosis	25	1	1	1	2	2	1		2		2	Nervous	0.1		2	2	2	1		1		2	2	1	1	1	1	2	2										2		2
3	3	1	Positive	Negative	>150 IU/ml	Alcoholic cirrhosis	44	2	1	1	1	2	1		5		2	Kydney infection	5	1	2	2	1	1		1		2	2	1	2	2	1	1	1	1	1	1			1	1			2		2
4	4	1	Negative			Liver cirrhosis	57	2	1	1	1	2	1		12	Retired	2	Diabetes	0.5	1	2	2	1	1		2	Feet amputation	2	1	2	2	2	1	2	2										2		1	Veracruz
5	5	1	Negative			Alcoholic cirrhosis	64	2	1	1	1	1	1		1		2	Prostate	3		2	2	2	1		1		2	2	1	1	1	1	2	1	1					1				2		2
6	6	1	Negative			Alcoholic cirrhosis	58	2	1	1	1	2	2		9		2	Diabetes, arterial hypertension, cholelithiasis	5		2	2	1	1		1		1	1	1	2	1	1	2	2										1	USA	2
7	7	1	Negative			Alcoholic cirrhosis	41	2	1	1	1	2	1		5		1		2	1	2	2	1	1		2	Bone fracture	2	2	1	2	2	1	2	1								1	Dogs	2		2
8	8	1	Negative			Liver cirrhosis	69	1	1	1	1	2	2		2		2	Gastritis, arterial hypertension, Thyroid	0.4		2	1	1	1		2	Hysterectomy	1	2	1	2	1	2	2	1								1	Dogs, birds	1	USA	1	Chihuahua
9	9	1	Negative			Liver cirrhosis	67	1	1	1	1	2	1		2		2	Diabetes	0.8	1	2	2	2	1		2	Tubal ligation	1	2	1	1	2	1	2	2										1	USA	2
10	10	1	Negative			Toxic hepatitis	46	1	1	1	3	2	1		5		1		0.4		2	2	1	1		2	Clavicle	2	2	1	1	1	1	2	1								1	Dogs	1	USA	1	Michoacán	Jalisco
11	11	1	Negative			Liver cirrhosis	41	2	1	1	3	2			12		2	Diabetes	1	1	2	1	2	1		1		1	1	2	2	1	1	2	1	1			1		1		1	Dogs	2		2
12	12	1	Positive	Negative	46 IU/ml	Liver cirrhosis	69	1	1	1	1	3	2		10		2	Arterial hypertension	0.5	1	2	2	1	1		2	Laparotomy	1	1	2	2	2	1	2	1								1	Dogs	1	USA	1	Chihuahua
13	13	1	Negative			Steatosis	49	1	1	1	1	2	2		2		2	Pancreatitis, Lymphoma	1		1	2	1	1		2	Biopsy, Cesarean section	1	2	2	2	2	1	2	2										1	USA	1	Coahuila
14	14	1	Negative			Alcoholic cirrhosis	48	2	2	1	1	2	2		12	Seller	2	Diabetes, Cysts	5	1	2	1	1	1		1		2	2	1	2	2	1	2	1								1	Dogs	1	USA	1	Mexico City	Jalisco
15	15	1	Negative			Liver cirrhosis	56	1	1	1	1	2	1		2		2	Nervous	1	1	2	2	1	1		2		2	2	2	1	2	1	2	2										2		1	Zacatecas
16	16	1	Negative			Steatosis	69	2	1	1	3	2	2		1		2	Arterial hypertension, hemorrhoids	1		2	1	2	1		2	Hemorrhoids	1	1	2	2	1	1	1	1	1	1								1	USA	1	Mexico City
17	17	1	Negative			Alcoholic cirrhosis	55	2	1	1	1	2	1		12	Welder	2	Diabetes	6	1	2	1	1	1		1		2	2	1	1	2	1	2	2										2		1	Jalisco	Sinaloa
18	18	1	Negative			Liver cirrhosis	60	2	1	1	1	2	2		12	Publicist	2	Diabetes, arterial hypertension, tumor, Throat	0.2		2	2	1	1		2	Stomach	2	2	1	1	2	2	2	2										2		1	Guanajuato	Zacatecas
19	19	1	Negative			Liver cirrhosis	71	1	1	1	3	2	1		2		1		0.2		2	2	2	1		2	Gall bladder	1	2	1	1	2	1	2	1	1									1	USA	1	Mexico City
20	20	1	Negative			Alcoholic cirrhosis	39	2	1	1	1	2	1		5		1		11	1	1	2	1	1		2	Appendectomy	2	2	2	2	2	1	2	1								1	Dogs, parrot	2		1	Zacatecas
21	21	1	Negative			Alcoholic cirrhosis	53	2	1	1	1	2	1		5		2	Diabetes, arterial hypertension	3	1	2	2	1	1		1		2	2	2	1	2	2	2	2										1	USA	1	Jalisco	Mexico City
22	22	1	Positive	Negative	>150 IU/ml	Liver cirrhosis	52	2	1	1	1	2	1		12	Truck driver	1		0.5	2	2	2	2	1		2	Appendectomy	2	1	1	2	2	1	2	2										2		1	Many states
23	23	1	Negative			Alcoholic cirrhosis	64	2	1	1	3	2	1		1		1		2	1	2	2	2	1		2	Eye	1	2	1	2	2	1	2	1	1					1				2		2
24	24	1	Positive	Negative	>150 IU/ml	Alcoholic cirrhosis	59	2	1	1	3	2	2		1	Truck driver	1		2	1	2	2	1	1		1		1	1	1	2	1	1	2	1	1	1	1	1	1	1	1			2		1	Many states
25	25	1	Negative			Alcoholic cirrhosis	55	2	1	1	1	2	1		12	Loader	2	Heart failure	0.9		1	2	2	1		1		1	1	2	2	1	1	1	1								1	Dogs, rabbits	2		1	Baja California	Zacatecas
26	26	1	Negative			Liver cirrhosis	32	2	1	1	1	2	1		8		2	Paralysis	27	1	2	1	1	1		2		2	2	2	1	2	1	2	2										2		1	Nuevo León	Zacatecas
27	27	1	Negative			Alcoholic cirrhosis	76	2	2	1	1	1	1		12	Building worker	2	Diabetes, gastritis	5	1	1	2	1	2	Autologous skin graft	1	Appendectomy, feet	1	2	2	1	1	1	2	2										2		1	Baja California
28	28	1	Negative			Alcoholic cirrhosis	48	2	1	1	1	2			12	Driver	1		15	1	2	1	1	1		1		2	2	2	1	2	2	2	1								1	Dogs	1	USA	1	Mexico City	Jalisco
29	29	1	Negative			Alcoholic cirrhosis	61	2	1	1	1	2	2		9		2	Diabetes, ulcer	4	1	2	2	2	1		1		2	2	1	1	2	1	2	2										2		1	Many states
30	30	1	Positive	Negative	49 IU/ ml	Alcoholic cirrhosis	50	2	1	1	1	2	1		12	Barman	2	Diabetes	4	1	2	2	1	1		2	Abdominal hernia	2	2	1	2	1	1	2	1	1							1	Dogs	1	USA	1	Zacatecas	Sinaloa
31	31	1	Negative			Alcoholic cirrhosis	66	2	1	1	1	2	1		12	Laborer	1		1	1	1	2	1	1		1		2	2	1	1	1	1	2	1	1	1	1	1	1	1				2		1	Nuevo León
32	32	1	Negative			Liver cirrhosis and HCV infection	36	1	1	1	1	2	1		2		1		6	1	2	2	1	1		1		2	2	1	2	2	1	2	2										2		2
33	33	1	Negative			Liver cirrhosis	58	2	1	1	3	2	1		1		2	Diabetes	9	1	2	1	2	1		1		2	2	1	1	2	1	1	1	1	1	1							1	USA	1	Many states
34	34	1	Negative			Liver cirrhosis and HCV infection	64	1	1	1	1	3	2		12	Retired	1		10	1	2	2	1	1		2	Maxillary dysplasia	2	1	1	2	2	2	2	1								1	Dogs	1	NICARAGUA VENEZUELA GUATEMALA	1
35	35	1	Positive	Negative	>150 IU/ml	Liver cirrhosis	75	2	1	1	3	2	1		1	Truck driver	2	Abdominal hernia	0.2	1	2	1	2	1		2	Abdominal hernia, ulcers	1	2	1	1	1	2	2	1	1	1	1	1	1	1		1	Dunkys	1	USA	1	Many states
36	36	1	Negative			Liver cirrhosis and HCV infection	79	1	1	1	3	2	1		2		2	Ulcer	0.5		1	1	1	1		2	Appendectomy, gall bladder	1	2	1	2	1	1	2	1						1		1	Dogs	1	USA	2
37	37	1	Negative			Alcoholic cirrhosis	79	2	1	1	3	2	1		12	Retired	2	Ulcer, gastritis	3	1	2	1	1	1		1		1	2	2	2	1	2	2	1	1					1		1	Dogs	1	USA	1	Sonora
38	38	1	Negative			Alcoholic cirrhosis	54	2	1	1	1	2	1		5		1		2	1	2	2	2	1		1		1	1	1	1	2	1	2	2										1	USA	1	Chihuahua	Sinaloa
39	39	1	Negative			Alcoholic cirrhosis	65	2	2	1	1	3	2		11		2	Arterial hypertension	5	1	2	2	1	1		2	Arm	1	1	2	2	1	1	2	2										2		1	Jalisco
40	40	1	Negative			Alcoholic cirrhosis	68	2	1	1	1	2	1		12	Building worker	2	Diabetes	3		2	2	1	1		1		1	2	1	2	1	1	1	2										2		1	Mexico City	Chihuahua
41	41	1	Negative			Liver cirrhosis and HCV infection	50	1	1	1	1	2			2		2	Diabetes, arterial hypertension	3	1	2	1	1	1		2	Tubal ligation	2	2	2	2	2	1	2	1								1	Dogs	1	USA	1	Nuevo León	Jalisco
42	42	1	Negative			Autoimmune cirrhosis	35	1	1	1	1	3	2		2		1		2	1	2	2	1	2	Liver	2	Gall bladder	2	2	1	1	2	1	2	1								1	Dogs	1	USA	1	Jalisco
43	43	1	Negative			Alcoholic cirrhosis	64	1	1	1	1	2	2		2		2	Goiter	6	1	2	2	1	1		2	Cesarean section, liver, throat	1	1	2	2	1	2	1	1								1	Birds	2		1	Aguascalientes	Zacatecas
44	44	1	Negative			Alcoholic cirrhosis	77	2	1	1	1	2	1		12	Butcher	2	Arthralgia	1	1	2	1	1	1		2	Prostate	2	2	1	2	2	1	2	1						1				2		1	Sinaloa	Nuevo León
45	45	1	Positive	Negative	17 IU/ml	Alcoholic cirrhosis	64	2	1	1	3	2	1		1		1		0.5	1	1	1	2	1		2	Throat	1	1	2	2	1	1	2	1	1	1	1	1	1	1	1			1	USA	1	Chihuahua
46	46	1	Negative			Liver cirrhosis	68	1	1	1	3	2			2		2	Skin cancer	0.9	1	2	2	1	1		2	Hysterectomy	2	2	1	2	1	1	2	1		1								1	USA	2
47	47	1	Negative			Liver cirrhosis	79	2	1	1	3	2	1		12	Building worker	2	Diabetes, COPD	2	1	2	2	2	1		2	Abdominal hernia, stroke	1	1	2	2	1	1	2	1	1	1				1		1	Dunkeys	1	USA	1	Guerrero
48	48	1	Negative			Alcoholic cirrhosis	67	2	1	1	1	2	1		12	Laborer	2	Arterial hypertension, ulcer, renal failure	2		1	1	1	1		2	Testis	1	2	2	2	2	1	2	1			1							2		1	Sinaloa	Chihuahua
49	49	1	Negative			Alcoholic cirrhosis	70	2	1	1	3	2	1		9		2	Arterial hypertension, Gout	2	1	2	2	1	1		2	Clavicle	2	2	2	2	1	1	2	1	1	1	1			1	1	1	Rabbits	2		1	Several states
50	50	1	Negative			Amebic hepatic abscess	73	2	2	1	1	3	1		12	Retired	2	Diabetes	19	1	2	2	2	1		2	Knee	2	2	2	2	2	1	2	2										1		1	Jalisco	Nuevo León
51	51	1	Negative			Liver cirrhosis	61	1	1	1	3	2	2		2		2	Arterial hypertension	2	1	1	2	1	1		2	Gall bladder	1	2	1	2	2	2	2	2										1	USA	2
52	52	1	Negative			Liver cirrhosis	59	2	1	1	3	2	2		1		1		4	1	2	2	1	1		2	Vein thrombosis	2	2	1	2	1	1	2	1	1	1	1			1	1			1	USA	1	Queretaro	Mexico City
53	53	1	Negative			Liver cirrhosis	68	1	2	1	1	1	1		2		2	Heart failure	9	1	2	1	1	1		1		1	1	1	2	1	1	1	1	1			1		1		1	Dogs	2		1	Nayarit
54	55	1	Negative			Liver cirrhosis	57	1	1	1	1	2	1		2		1		1	1	2	2	1	1		2	Tubal ligation	2	2	1	2	1	2	1	2										2		1	Puebla	Mexico City
55	56	1	Positive	Negative	49 IU/ml	Alcoholic cirrhosis	71	2	1	1	3	2	1		1		1		7	1	2	1	1	1		1		2	1	2	1	1	1	2	1	1	1	1	1	1	1	1			1	USA, COSTA RICA	2
56	57	1	Negative			Liver cirrhosis	65	1	1	1	1	2	1		2		2	Diabetes, ulcer	5	2	2	1	1	1		1		1	2	1	2	2	1	2	2										2		2
57	58	1	Negative			Alcoholic cirrhosis	54	2	1	1	1	2	1		12	Taxi driver	2	Diabetes	2	1	2	2	2	1		1		2	2	1	2	2	2	2	1								1	Dogs	1	USA	1	Zacatecas	Nuevo León
58	59	1	Negative			Alcoholic cirrhosis	85	2	1	1	3	2	1		1		1		4	1	1	1	1	1		1		1	2	2	2	1	1	1	1	1	1	1	1	1	1	1			2		2
59	60	1	Negative			Liver cirrhosis	40	1	2	1	1	2	2		2		1		3	3	2	2	1	1		2	Cesarean section, abdominal hernia	2	2	1	2	1	1	2	1	1	1		1		1		1	Dogs	2		1	Michoacán	Tampico, Zacatecas
60	61	1	Negative			Liver cirrhosis	67	2	1	1	3	2	1		9		1		0.9	1	2	1	1	1		2	Arm, abdomen	1	2	1	2	1	1	2	1	1		1					1	Dogs	2		1	Sinaloa	Sonora
61	62	1	Negative			Alcoholic cirrhosis	69	2	1	1	1	2	1		12	Laborer	2	Arterial hypertension	1		2	1	2	1		1	Knee	2	2	1	2	1	1	2	2										2		1	Baja California	Jalisco
62	63	1	Negative			Liver cirrhosis	70	1	1	1	1	2	1		2		2	Diabetes	4	1	2	2	1	1		1		2	2	1	2	1	1	2	1	1	1	1			1		1	Dogs	1	USA	1	Nuevo León
63	64	1	Negative			Liver cirrhosis	62	1	2	1	1	2			2		2	Arterial hypertension, diabetes, gastritis, colitis	4	2	1	1	1	2		2	Cesarean section, tubal ligation, hysterectomy	1	1	2	2	2	1	1	2										2		1	Mexico City	Tamaulipas
64	65	1	Negative			Liver cirrhosis	73	1	1	1	3	2	1		2		2	Asthma	1	2	2	2	2	1		1		1	1	2	1	1	1	2	1	1	1	1	1	1	1	1			2		1	Baja California
65	66	1	Negative			Liver cirrhosis	74	1	1	1	1	2	1		2		2	Arterial hypertension	1		2	2	2	1		2	Gall bladder	2	2	1	2	1	1	2	1								1	Birds	1	USA	1	Many states
66	67	1	Negative			Liver cirrhosis	78	1	1	1	3	1	2		2		2	Arterial hypertension	3	1	2	1	1	2		1		1	2	1	1	1	1	2	1	1					1				2		2
67	68	1	Negative	Negative		Alcoholic cirrhosis	31	2	1	1	3	2	1		12	Building worker	1		0.1	1	2	2	2	1		1		2	2	1	1	1	1	2	1						1		1	Dogs	2		1	Chihuahua	Sinaloa
68	69	1	Negative			Liver cirrhosis	52	1	1	1	1	2	1		2		2	Arterial hypertension	0.2	3	2	1	1	1		2	Tubal ligation	1	2	2	2	1	1	1	2										2		1	Baja California	Sinaloa
69	72	1	Negative	Negative		Hepatitis	22	1	1	1	1	3	2		6		2	Gastritis	0.3		2	2	2	1		1		2	2	1	1	1	2	2	1								1	Dogs, rabbits	1	EUROPA	1	Sinaloa	Nuevo León
70	73	1	Negative			Alcoholic cirrhosis	48	2	1	1	1	2	1		12	Guard	1		3	1	2	2	2	1		1		2	2	1	1	2	1	2	2										1	USA	1	Veracruz	Sinaloa
71	74	1	Positive	Positive	>150 IU/ml	Steatosis	64	1	1	1	3	2	1		2		2	Diabetes, COPD	5	3	2	2	2	1		2	Cervix	2	2	1	2	1	1	1	1	1	1	1	1	1	1	1	1	Dogs	1	USA	1	Nuevo León
72	75	1	Negative			Alcoholic cirrhosis	78	2	1	1	1	2	1		12	Butcher	1		2	1	2	2	1	1		2	Prostate	2	2	1	2	2	1	2	1	1					1	1			2		1	Many states
73	76	1	Positive	Positive	>150 IU/ml	Alcoholic cirrhosis	70	2	2	1	1	1	1		4	Butcher	1		0.1	1	2	2	1	1		2	Abdominal hernia	2	2	2	1	1	1	2	2										2		1	San Luis Potosi
74	77	1	Negative			Alcoholic cirrhosis	51	2	1	1	3	1	2		1		2	Diabetes, ulcer, hydrocele	1		2	1	2	1		1		1	2	1	2	2	1	2	1	1	1	1	1	1	1	1			1	USA	2
75	78	1	Negative			Liver cirrhosis	27	2	1	1	3	2			12	Forester	1		2	1	2	2	1	1		1		2	2	1	1	1	1	1	2										2		1	Chihuahua
[truncated: 32 more columns]

## Sheet: Hoja2
numero	NOMBRE	N1EDAD	N2SEXO
72	VARGAS CASTILLO SUSANA DEL ROCIO	22	1
2	ESTRADA RODRIGUEZ VIANNEY DEL CARMEN	25	1
78	SIQUEIROS LOPEZ FCO	27	2
68	ALEMAN MORALES SEVERIANO	31	2
26	CASTRO GARCIA CESAR	32	2
1	SERRANO AVILES JUAN GABRIEL	34	2
42	GAMIZ TAMBORREL SANDRA MARCELA	35	1
32	ARREOLA LARES MA DEL SOCORRO	36	1
20	TINOCO GURROLA LEONICIO	39	2
60	BARRAGAN VARGAS SILVIA	40	1
7	VILLARREAL ALVAREZ ELIGIO	41	2
11	GAMBOA REGALADO FAUSTO	41	2
3	CENICEROS VICTOR	44	2
10	HERNANDEZ SOSA CONCEPCION	46	1
14	DELGADO FLORES VICTOR MANUEL	48	2
28	MERCADO MONTES ISIDRO GERARDO	48	2
54	SEGOVIA MARTINEZ JORGE	48	2
73	RIVERA ALANIS ARTURO	48	2
13	RODRIGUEZ FUENTES MA DEL CARMEN	49	1
71	PULIDO HERRERA VICTOR MANUEL	49	2
30	CALDERON JOSE LUIS	50	2
41	BARRIOS NEVAREZ CONSUELO	50	1
77	DIAZ GUMERCINDO	51	2
22	ORTIZ CONTRERAS VALENTIN	52	2
69	CASTILLO SORNIA IMELDA	52	1
21	HERNANDEZ SOTO JOSE REYES	53	2
38	OCAN GARCIA PONCIANO	54	2
58	CURIEL LOPEZ JOSE LUIS	54	2
17	VALENZUELA ALCALA FELIX	55	2
25	ESTRADA MURILLO GUSTAVO PAULINO	55	2
15	SANCHES FLORES MARTHA	56	1
4	QUIÑONES ROCHA MARIO ARMANDO	57	2
55	VALDEZ EVANGELINA	57	1
6	MALDONADO NEVAREZ JAVIER	58	2
33	CONTRERAS CARRILLO JOSE MANUEL	58	2
24	DELGADO ALEMAN JERASIMO	59	2
52	HERRERA GARCIA EVARISTO	59	2
18	GARCIA GUERRA ROBERTO	60	2
29	DELGADO FLORES MERCADO	61	2
51	PEREZ GOMEZ MARIA CRUZ	61	1
64	MORALES JOSEFINA	62	1
5	OLIVAS EPIFANIO	64	2
23	AMAYA FELIX	64	2
34	AGUILAR AGUILAR MARISELA	64	1
43	GANDARA QUIROGA REBECA	64	1
45	CALDERON ORTIZ NAZARIO	64	2
74	MERAZ GONZALEZ MA DEL REFUGIO	64	1
39	MARTINEZ FLORES JORGE	65	2
57	SANCHEZ SILVA AMALIA	65	1
70	AGUAYO IBARRA MA DE JESUS	65	1
31	SOTO FCO	66	2
9	RIVERA OFELIA	67	1
48	VARGAS CAMPUSANO ERMILIO	67	2
61	MARTINEZ FERNANDEZ JOSE ISAIAS	67	2
40	DE LEON TORRES ARTURO	68	2
46	NEVAREZ MA ISABEL	68	1
53	TORRES JUAN	68	1
8	RODRIGUEZ LEOS NINFA	69	1
12	SARIÑANA HERRERA AQUILINA	69	1
16	CASTRO CANO MANUEL	69	2
62	MACIAS JOSE ASCENCION	69	2
49	RODRIGUEZ LOPEZ JOSE ANTONIO	70	2
63	DIAZ HERNANDEZ RAYMUNDA	70	1
76	CHAIDEZ ROSALIO	70	2
19	RODRIGUEZ CONCEPCION	71	1
56	GALAVIZ MARTINEZ MANUEL	71	2
50	GUZMAN RUIZ JESUS	73	2
65	MEDRANO GUERRA MARIA GPE	73	1
66	SANCHEZ MELENDEZ BERTHA	74	1
35	PUENTES ZAMORA PABLO	75	2
27	ESPINO RIOS JESUS FELIPE	76	2
44	MADINA MAYORGA JOSE SATURNINO	77	2
67	BARRON BELTRAN ANSELMA	78	1
75	MEDINA SECUNDINO JOSE	78	2
36	ALDAY HERNANDEZ CARMEN	79	1
37	MARTINEZ MORALES REYES	79	2
47	GONZALEZ RAMIREZ ANTONIO	79	2
59	GUZMAN QUINTERO ANGEL	85	2
