# Supplementary material for: Toxoplasma gondii infection and liver disease: a case-control study in a Northern Mexican population
Source: Parasit Vectors. 2011 May 13;4:75. doi: 10.1186/1756-3305-4-75 (PMC3105944; doi:10.1186/1756-3305-4-75)
Supplement: Additional file 2 — Controls. Raw data of controls of patients suffering from liver diseases. [file 1756-3305-4-75-S2.XLS]

## Sheet: Hoja1
		Controls	Anti-T. gondii	Anti-T. gondii	Anti-T. gondii	Age	Gender	Birth place	Residence	1-Urban	Education	Socio-economic		Ocupation	Other ocupation	Other ocupation	Underlying	Underlying	Duration of	Treatment	Lymphadenopathy	Headache	Blood	Transplantation	Transplantation	Surgery	Surgery type	Memory	Reflex	Hearing	Visual	Cats at	Cats in the	Cleaning	Raising	Raising	Raising	Raising	Raising	Raising	Raising	Raising	Raising	What other animals?	Traveled	Where abroad?	National	Where in Mexico?	Where in Mexico?
		of	IgG	IgM	IgG	(years)				2-Suburban		level		1, 13, 25-Agriculture	1, 13, 25-Agriculture		disease	diseases	underlying disease	response			transfusion	history	type	history		impairment	impairment	impairment	impairment	home	neighborhood	cat excrement	animals	pigs	cows	horses	goats	sheep	chicken	turkey	other		abroad		trips
		patients	antibodies	antibodies	antibodies		1-Female	1-Durango	1-Durango	3-Rural				2, 14, 26-Housewife	2, 14, 26-Housewife		1-No		(years)	1-Good	1-Yes	1-Yes	1-Yes	1-No																			animals
		suffering			levels		2-Male	2-Other State	2-Other State		1-No education	1-Low		3, 15, 27-Business	3, 15, 27-Business		2-Yes			2-Regular	2-No	2-No	2-No	2-Yes		1-Yes		1-Yes	1-Yes	1-No	1-No	1-Yes	1-Yes	1-Yes	1-Yes	1-Yes	1-Yes	1-Yes	1-Yes	1-Yes	1-Yes	1-Yes	1-Yes		1-Yes		1-Yes
		from						3-Abroad	3-Abroad		2-Up to 12 years	2-Medium		4, 16, 28-Construction	4, 16, 28-Construction					3-Bad						2-No		2-No	2-No	2-Yes	2-Yes	2-No	2-No	2-No	2-No										2-No		2-No
		liver									of education	3-High		5, 17, 29-Employee	5, 17, 29-Employee
		disease									3-Up to University			6, 18, 30-Student	6, 18, 30-Student
											4-Postgraduate			7, 19, 31-Cattle raising	7, 19, 31-Cattle raising
														8, 20, 32-None	8, 20, 32-None
														9, 21, 33-Factory worker	9, 21, 33-Factory worker
														10, 22, 34-Health care worker	10, 22, 34-Health care worker
														11, 23, 35-Other professional	11, 23, 35-Other professional
														12, 24, 36-Other	12, 24, 36-Other
Number	estrato	Group	TOXO	IgM	IgG levels	N1EDAD	N2SEXO	N3LugarNac	N4LugarRes	N5Area	N6Escolaridad	n7nse		N8OCUPA	N8ocupa2	N3cual	N9salud	N9cual	N11tiempoEVO	N13resp	N12ganglios	N13cabeza	N14transfusion	N15transplant	N18CUAL	n16operado	n16deque	n17memoria	n18reflejos	n19 escucha	N20vebien	N21Gatos	N22GatosCercas	N23LimpiaExcre	N24CriadoAnim	N24Puercos	N24Vacas	N24Caballos	N24Cabras	N24Borregos	N24Gallinas	N24Guajolo	N24otros	N24Cuales	N25FueraPais	n25donde	N26FueraEstados	n26donde1	n26donde2
53	72	2	Negative			22	1	1	1	2	3	2		6	3		2	Dyslipidemia			1	2	2	2		1	Cesarean section	1	2	1	1	2	1	2	1								1	Dogs	2		1	Aguascalientes	Zacatecas
92	72	2	Negative			22	1	1	1	2	1	1		2	1						2	5	2	2		2		2	2	1	1	3	3	3	1								1	Dogs	2		2
1	2	2	Negative			25	1	1	1	1	2	2		2	17		1				2	1	2	2		2		2	2	1	1	3	1	2	1								1	Dogs	2		1	San Luis Potosi	Sonora
331	2	2	Negative			25	1	2	1	1	4	2		36	18		1				2	1	2	2		1	Cesarean section	1	2	1	2	2	1	1	1	1							1	Dogs, rabbit, turtle	2		1	Sinaloa
356	78	2	Negative			27	2	1	1	3	2	1		29			2	wrist sprain			2	1	2	2		1	Arm	2	2	2	2	1	1	2	1		1	1							1	USA	2
426	78	2	Negative			27	2	2	1	1	4	1		34			1				1	2	2	2		2		2	2	1	1	2	2	1	1	1					1				2		2
347	68	2	Negative			31	2	1	1		3	1		29			1						1	2				2	2	1	1	2	2	2	1								1	Dogs	2		1	Sonora	Mexico City
728	68	2	Negative			31	2	1		1	4	2		34			1				2	1	2	2		1	Nevus	2	2	2	2	1	1	2	2										1	USA, FRANCE	1	Mexico City
353	26	2	Negative			32	2	1	1		3	1		29			1						2	2				1	2	1	1	1	1	2	1						1		1	Dogs	2		1	Chihuahua
750	26	2	Negative			32	2	1	1	1	4	2		34			1				2	2	2	2		1	Hernia	2	2	1	2	2	1	1	1								1	Dogs	1	CUBA PERU	1	Zacatecas	Aguascalientes
268	1	2	Negative			34	2	1	1	2	3	2		33	1		1				2	2	2	2		2		2	2	1	1	2	2	2	1		1	1							1	USA	1	Nuevo León	Baja California
644	1	2	Negative			34	2	1	1	1	3	2		27			1				2	2	2	2		2		2	2	1	1	2	1	2	2										2		2
89	42	2	Negative			35	1	1	1	2	1	1		3	5		1				2	3	1	2		1	Throat, knee	1	2	2	1	2	1	2	1								1	Dogs	2		1	Tamaulipas
753	42	2	Negative			35	1	1	1	1	4	2		29			1				2	1	2	2		2		2	2	1	1	2	1	2	2										2		2
316	32	2	Negative			36	1	1	1	1	3	1		29			1				2	1	2	2		2		2	2	1	1	2	1	2	2										2		1	Jalisco
729	32	2	Negative			36	1	2	1	1	3	2		36			2	Arthritis			2	1	2	2		2		2	2	1	1	1	1	2	1								1	Dogs	1	USA	1	Mexico City	Jalisco
99	20	2	Negative			39	2	1	1	3	3	2		33	25		1				2	2	2	2		2		2	2	1	2	1	1	1	1		1	1			1				2		1	Chihuahua	Sinaloa
749	20	2	Negative			39	2	1		1	4	2		34			2				1	2	2	2		2		2	2	1	1	2	2	2	1								1	Dogs			1	Colima
313	60	2	Negative			40	1	1	1	1	3	1		29			1				2	2	2	2		2		1	2	1	2	1	1	1	2										1	USA	1	Jalisco	Sinaloa
744	60	2	Negative			40	1	1	1	1	3	2		27			1				2	2	2	2		1	Tubal ligation	1	2	1	1	1	1	1	2										2		2
279	7	2	Negative			41	2	1	1	1	2			33			1				2	2	2	2		1	Finger amputation	2	2	1	1	2	1	2	1								1	Dogs	2		1	Baja California
662	7	2	Positive	Positive	>150 IU/ml	41	2	2	1	1	3	2		36			1				2	1	2	2		2		2	2	1	1	1	1	2	2										2		1	Coahuila	Oaxaca
2	11		Negative
82	11		Positive	Negative	>150 IU/ml	41
172	3	2	Negative			44	2	1	1	3	3	1		33			1				2	2	2	2		2		2	2	1	1	2	2	2	1		1	1					1	Dogs	2		1	Baja California	Coahuila
671	3	2	Negative			44	2	1	1	1	2	2		36	27		1				2	2	2	2		2		2	2	1	1	2	1	2	2										1		1
395	10	2	Negative			46	1	1	1	1	2	1		29	5		1				2	1	2	2		1	Gall bladder	2	2	1	1	2	1	1	2										2		1	Sinaloa
680	10	2	Negative			46	1	1	1	1	3	2		26			1				1	1	2	2		2		1	1	1	2	1	1	1	1								1	Dogs, macaw	2		1	Jalisco	Aguascalientes
288	14	2	Negative			48	2	1	1	3	2	2		33	25		1				1	2	2	2		2		1	2	1	2	1	1	2	1		1	1			1		1	Dogs	2		1	Sonora
688	14	2	Negative			48	2	1	1	1	4	2		34			1	Diabetes			1	1	2	2		1	Eyes	1	1						1								1	Dogs, birds	2		1
511	28	2	Negative			48	2	1	1	1	4	2		34			1				2	1	2	2		1	Hemorrhoids, knee	2	2	1	2	2	1	1	1								1	Dogs	1	USA	1	Sinaloa
677	28	2	Negative			48	2	2	1	1	3	2		31	27		1				1	1	2	2		2		1	2	1	2	2	2	2	1								1	Dogs	1	USA	1	Chihuahua
577	54	2	Negative			48	2	1	1	1	4	1		34			1				2	2	2	2		2		2	2	1	2	2	2	2	1	1				1	1				1	USA	1	Chihuahua	Coahuila
659	54	2	Negative			48	2	1	1	3	1	2		27			1				1	1	2	2		1	Cholelithiasis	2	2	1	1	1	1	1	1								1	Dogs	2		2
578	73	2	Negative			48	2	1	1	1	4	1		34			2	Hypertriglyceridemia			2	1	2	2		1	Gall bladder	2	2	1	2	2	2	2	2										1	USA	1	Nuevo León
600	73	2	Negative			48	2	1	1	1	3	2		36			1				2	2	2	2		1	bone fracture	1	2	2	1	2	2	2	1								1	Dogs	1	USA	1	Sinaloa
827	13	2	Negative			49	1	1	1	1	3	2		27			1				2	2	2	2		2		1	2	1	2	2	1	1	1						1		1	Dogs	2		1	Sinaloa
854	13	2	Negative			49	1	1	1	1	2	1		29			1				2	2	2	2		1	Cesarean section	2	2	1	1	1	1	2	1					1	1	1	1	Rabbits	2		2
265	71	2	Negative			49	2	1	1	2	2	2		33	25		1				2	2	1	2		1	Probe	2	2	1	2	1	1	1	1		1								1	USA	1	San Luis Postosi
761	71	2	Negative			49	2	1	1	1	4	2		35			1				2	2	2	2		2		2	2	1	2	2	1	2	2										2		2
372	30	2	Negative			50	2	1	1		2	1		29			1						2	2				2	2	1	2	2	1	1	1								1	Dogs	1	USA	1	Zacatecas
615	30	2	Negative			50	2	1	1	1	4	1		29			2	Nervous system			2	2	2	2		1	Appendectomy	2	2	1	2	2	2	2	1		1				1				2		1	Sinaloa
2	41	2	Negative			50	1	1	1	3	4	2		2	35		1				2	1	2	2		1	Hysterectomy, bladder	2	2	1	2	2	1	1	1								1	Dogs, birds	2		1	Nuevo León
683	41	2	Negative			50	1	1	1	1	3	1		26			1	Vertebral column			1	2	2	2		1	Vertebral column, hysterectomy	1	2	1	2	1	1	1	1								1	Dogs, birds	2		2
330	77	2	Negative			51	2	1	1	1	2	2		5			1				2	2	2	2		2		2	2	1	2	2	2	2	2										1	USA	1	Many states
704	77	2	Negative			51	2	1	1	1	3	2		36			2	Arterial hypertension			2	2	2	2		2		2	2	1	1	2	1	2	1								1	Dogs	1	USA	2
295	22	2	Negative			52	2	1	1	1	2	1		36			1				2	2	2	2		2		1	1	2	2	2	1	2	2										2		1	Sinaloa	Tamaulipas
741	22	2	Negative			52	2	2	1	1	2	1		27			1	Arterial hypertension, arthritis			2	2	2	2		2		1	2	1	2	1	2	2	2	1									1	USA	2
129	69	2	Negative			52	1	1	1	1	3	2		5	2		2	Hyperthyroidism			1	2	2	2		1	Cesarean section	1	2	1	2	1	1	1	1								1	Dogs	1	USA	1	Chihuahua
748	69	2	Negative			52	1	1	1	1	4	2		34			1				1	2	2	2		1		2	2	1	2	2	1	2	2										2		1	Sinaloa	Zacatecas
204	21	2	Negative			53	2	1	1	3	4	2		18	5		2	Diabetes			2	2	2	2		2		2	1	1	1	2	1	2	1								1	Dogs	1	USA	1	Zacatecas	Nuevo León
690	21	2	Negative			53	2	2	1	1	3	2		27			1				2	2	2	2		2		2	2	1	1	1	1	2	2										2		1	Many states
76	38	2	Negative
142	38	2	Negative
773	58	2	Positive	Negative	100 IU/ml	54	2	1	1	1	3	2		27			1				2	2	2	2		2		2	2	1	2	1	2	2	1								1	Dogs	1	USA	1	Nuevo León	Jalisco
790	58	2	Negative			54	2	1	1	1	2	1		29			1				2	2	2	2		1	Abdominal hernia	2	2	1	1	1	2	1	1		1				1				1	USA	2
168	17	2	Negative			55	2	1	1	1	4	2		34			1				2	2	2	2		2		2	2	1	2	1	1	2	1								1	Dogs	1	USA	1	Jalisco	Sinaloa
568	17	2	Negative			55	2	1	1	1	3	1		29			1				2	2	2	2		2		2	2	1	1	2	1	1	1						1		1	Rabbits	2		1	Baja California
174	25	2	Negative			55	2	1	1	1	4	2		34	31		1	Gastritis			2	1	2	2		2		2	2	1	1	1	2	2	1								1	Dogs	2		1	Tabasco	Sinaloa
544	25	2	Negative			55	2	1	1	3	2	1		36			2				2	2	2	2		2		2	1	2	1	2	2	2	2										1	USA	2
13	15	2	Negative			56	1	1	1	1	4	2		36			1				2	1	2	2		1	Cesarean section	3	2	1	4	2	1	1	2								1	Dogs	1	USA	1	Mexico City
712	15	2	Negative			56	1	1	1	1	3	2		29			2	Arthritis, varices			2	2	2	2		1	Appendectomy	2	1	1	2	2	1	2	2										1	USA	1	Tabasco	Quintana Roo
17	4	2	Negative			57	2	1	1	1	3	2		36			1				3	2	2	2		1	Retina	2	2	3	2	2	1	2	1								1	Dogs	2		1	Nuevo León
702	4	2	Negative			57	2	1	1	1	3	1		25			1				2	2	2	2		1	Hemorrhoids	1	2	1	2	2	2	2	1		1	1							1	USA	2
622	55	2	Negative			57	1	1	1	1	4	1		36			2	Diabetes			2	1	2	2		1	Vagina	1	2	1	2	2	1	2	1								1	Dogs	1	USA	1	Baja California	Tamaulipas
1011	55	2	Negative			57	1	1	1	1	4	2		36			2	Heart, column, thyroid			1	2	2	2		1	Tubal ligation, ear, gall bladder, hysterectomy	2	1	2	2	1	1	2	1								1	Dogs, parrots	1	USA	1
68	6	2	Negative			58	2	1	1	1	2	2		36			2	Allergy			2	2	2	2		2		2	2	1	2	2	1	2	1								1	Dogs	1	USA	1	Mexico City	Jalisco
708	6	2	Negative			58	2	2	1	1	3	2		29			1				2	2	2	2		2		2	2	1	2	2	1	2	2										1	USA	1	Zacatecas	San Luis Potosi
318	33	2	Positive	Positive	>150 IU/ml	58	2	1	1	1	3	1		29			2	Arterial hypertension			2	2	2	2		2		2	2	1	1	1	1	1	2										2		2
672	33	2	Negative			58	2	2	1	1	2	2		36	27		1				2	1	2	2		2		2	2	1	2	2	2	2	1								1	Dogs	1		1
75	24	2	Negative			59	2	1	1	1	3	2		36			2	Diabetes			1	1	2	2		2		2	2	2	2	2	2	2	1								1	Dogs	2		1	Jalisco
393	24	2	Negative			59	2	1	1	1	2	1		29	1		1				2	2	2	2		1	Appendectomy	1	2	1	1	1	1	2	1	1					1				1	USA	1	Sinaloa
100	52	2	Negative			59	2	1	1	3	2	2		33	1		1	Arterial hypertension			2	2	2	2		2		2	2	2	1	1	1	2	1		1	1							1	USA	1	Mexico City	Guerrero
392	52	2	Negative			59	2	1	1	1	2	1		29	9		1				2	2	2	2		1	Appendectomy	2	2	1	1	2	2	2	2										2		2
15	18	2	Negative			60	2	2	1	1	2	2		36			2	Arterial hypertension			2	2	2	2		1	Prostate	1	2	1	2	2	1	2	2										1	USA	2
699	18	2	Negative			60	2	1	1	1	2	2		29			1				1	2	2	2		1	Umbilical hernia	1	2	2	2	1	2	2	1	1					1				1	USA	1	Sinaloa	Nuevo León
14	29	2	Negative			61	2	1	1	1	2	2		36	4		1				2	2	2	2		2		2	2	1	4	2	1	1	1								1	Dogs, birds	2		1	Baja California	Tamaulipas
405	29	2	Negative			61	2	1	1	1	2	1		29	4		1				2	1	2	2		1	Nose	2	1	2	2	2	1	2	1	1					1		1	Goats	1	USA	1	Baja California	Sinaloa
7	51	2	Negative			61	1	1	1	1	4	2		36	2		2	Hypertension			2	2	2	2		1	Retina	3	2	2	2	2	1	1	1								1	Dogs	2		1	Morelos	Mexico City
86	51	2	Negative			61	1	1	1	2	3	1		2			2	Arterial hypertension			2	1	2	2		2		1	2	1	2	1	1	2	1	1							1	Dogs	2		1	Mexico City
81	64	2	Negative			62	1	1	1	1	4	2		36			2	Glaucoma			2	2	1	2		1	Cesarean section	2	2	2	2	2	1	2	1								1	Dogs	1		1	Puebla	Mexico City
297	64	2	Negative			62	1	1	1	1	1	2		26	36		2	Arterial hypertension			1	1	2	2		1		2	2	1	2	2	1	2	1								1	Bird	1		1
18	5	2	Negative			64	2	1	1	1	4	2		36			1	Heart			1	1	1	2		1	Heart	2	2	1	2	1	1	2	1						1		1	Dogs	1	USA	1	Hidalgo	Mexico City
630	5	2	Negative			64	2	1	1	1	4	2		36			2	Diabetes			2	2	2	2		2		1	2	1	2	2	1	2	2										2		2
534	23	2	Negative			64	2	2	1	2	1	1		31	5		2				1	2	2	2		2		1	2	1	2	1	1	2	1								1	Dogs	1	USA	2
957	23	2	Negative			64	2	1	1	1	2	2		29			2	Diabetes			2	2	1	2		1	Angioplasty	2	2	1	1	2	1	2	1								1	Parrot	1	USA	1	Sinaloa
1020	34	2	Negative			64	1	1	1	1	4	2		26	12		2	Arterial hypertension			2	1	1	2		1	Cesarean section, tubal ligation, gall bladder, elbow	2	2	1	2	2	1	2	1								1	Bird	2		1	Mexico City	Veracruz
1073	34	2	Negative			64	1	1	1	1	3	2		2			1				2	1	2	2		1	Hysterectomy, hernia	1	2	2	1	2	1	2	1								1	Dogs	1	USA	1	Mexico City
931	43	2	Negative			64	1	1	1	1	4	2		36			2	Gastritis			2	2	2	2		1	Tubal ligation	1	2	2	2	2	1	2	2										1	USA	2
953	43	2	Positive	Negative	>150 IU/ml	64	1	2	1	1	4	2		36			1				2	2	1	2		1	Gall bladder, hernia	2	2	1	2	2	1	2	2										2		1	Many states
959	45	2	Negative			64	2	2	1	1	4	2		36			2	Diabetes, arterial hypertension			2	2	2	2		1	Proatate	2	2	2	2	2	1	1	1						1				1	USA	1	Zacatecas	Chihuahua
1156	45	2	Negative			64	2	1	1	1	3	2		36	27		2	Osteoarthritis			2	2	2	2		1	Eyes	1	2	1	2	2	1	2	1								1	Dogs, parrot	1	USA	1	Some states
997	74	2	Negative			64	1	1	1	1	4	2		36			1				2	2	2	2		2		2	2	1	2	2	2	2	1	1					1		1	Birds	1	USA	1	Some states
1147	74	2	Negative			64	1	1	1	1	4	2		36			1				2	2	2	2		2		2	2	1	1	2	1	2	1								1	Dogs	1	USA, EUROPE, CANADA, COSTA RICA, PANAMA	1	All states
374	39	2	Positive	Negative	44 IU/ml	65	2	1	1		2	1		29	29		2	Arterial hypertension			2	2	2	2		2		1	1	2	2	2	1	2	1								1	Dogs	1	USA	1	All states
668	39	2	Negative			65	2	1	1	1	3	1		27	36		1				2	2	2	2		2		2	2	1	2	2	2	2	2										2		2
626	57	2	Negative			65	1	1	1	3	4	2		36			1				1	1	2	2		1	Uterus	2	2	1	2	2	1	1	1										1	USA	1	Coahuila	Nuevo León
629	57	2	Negative			65	1	1	1	3	4	2		36			2	Arterial hypertension			1	2	2	2		3		1	2	1	2	1	1	1	1								1	Dogs	1	EUROPE	1	Mexico city	Puebla
777	70	2	Negative			65	1	1	1	1	4	2		36			1				2	1	1	2		1	Hysterectomy, thyroid, rectum, cyst	1	2	1	2	1	2	1	1	1	1	1			1				2		1	Many states
1012	70	2	Negative			65	1	2	1	1	2	1		36			1				2	2	2	2		1	Column, hernia, knee	1	1	1	2	2	1	2	1								1	Dogs	1	USA	1	Sonora
727	31	2	Negative			66	2	1	1	2	1	1		36			2	Arterial hypertension			2	2	2	2		2		2	2	1	1	2	1	2	1		1				1				2		2
828	31	2	Negative			66	2	1	1	1	2	2		27			1				2	2	2	2		1	Abdominal hernia	2	2	1	2	2	1	2	1	1	1				1				2		1	Puebla	Mexico City
69	9	2	Negative			67	1	1	1	1	4	2		36	26		1				2	2	2	2		1	Abdominal hernia, cesarean section	1	1	1	2	1	1	1	1										1	USA, GUATEMALA	1	Guerrero	Chiapas
636	9	2	Negative			67	1	1	1	3	4			36			2	Diabetes			2	2	2	2		1	Cesarean section	1	2	2	2	2	1	2	2										1	USA	1	Chihuahua	Nayarit
323	48	2	Negative			67	2	1	1	1	2	1		29			1				2	2	1	2		1	Ulcer	2	2	1	1	2	2	2	2										2		1	Veracruz	Guerrero
1146	48	2	Negative			67	2	1	1	1	4	2		36			1				2	2	2	2		1	Hernia	2	2	1	2	2	2	2	2										1	USA	1	Michoacán	Jalisco
1021	61	2	Negative			67	2	1	1	1	4	2		10			2	Pancreatic cancer			2	2	2	2		1	Gall bladder, column	2	2	1	1	2	2		1								1	Dogs	1	USA	1	Zacatecas
1027	61	2	Negative			67	2	1	1	1	4	2		36			2	Diabetes, arterial hypertension			2	2	2	2		1	Hernia, vasectomy	1	2	1	2	2	1	1	1						1				1	USA	1	Many states
9	40	2	Negative			68	2	1	1	1	1	2		36	1		2	Arterial hypertension			1	5	2	2		2		3	3	1	1	2	1	2	2										1	USA	2
573	40	2	Positive	Negative	>150 IU/ml	68	2	2	1	1	3	2		29			1				2	2	2	2		2		2	2	1	1	2	2	2	1								1	Dogs	2		1	Oaxaca
73	46	2	Negative			68	1	1	1	1	4	2		36			2	heart			2	3	2	2		1	Hysterectomy	3	3	1	2	2	1	1	1								1	Dogs	1	USA	1	Mexico city	Baja California
631	46	2	Positive	Negative	>150 IU/ml	68	1	1	1	3	4	2		36			2	Breast cancer			1	2	2	2		1	Mastectomy	2	2	1	1	2	1	2	1					1					1	USA	1	Mexico city	Jalisco
625	53	2	Negative			68	1	1	2	3	4	2		36			2	Hernia, dyslipidemia, diabetes			2	2	2	2		2		2	2	1	2	1	1	2	1								1	Dogs	1		1
1033	53	2	Negative			68	1	1	1	1	1	1		26			2	Diabetes, arterial hypertension			1	1	1	2		1	Knees, thyroid	2	1	1	1	2	1	2	1	1	1				1		1	Dogs	2		1	Chihuahua	Baja California
606	8	2	Positive	Negative	>150 IU/ml	69	1	1	1	1	2	2		29	26		1				1	2	2	2		1	Ovarian cyst	2	2	1	1	2	1	2	1								1	Dogs, parrot	2		1	Sinaloa
1048	8	2	Negative			69	1	1	1	1	4	2		36			1				2	2	2	2		1	feet	2	2	2	2	1	1	1	1								1	Dogs	1	USA	1	Many states
899	12	2	Negative			69	1	1	1	1	3	2		26			1				2	2	2	2		1	Appendectomy	2	2	1	2	1	1	2	1										1	USA, EUROPE	1	Tamaulipas	Oaxaca
915	12	2	Negative			69	1	1	1	1	4	2		36			1				2	2	2	2		1	Tonsillectomy	2	2	1	2	1	2	2	2										1	EUROPE	1	Veracruz	Mexico City
628	16	2	Negative			69	2	1	1	2	4	2		36			2	Arterial hypertension, nephrectomy			2	2	1	2		1	Nephrectomy	1	1	2	2	2	1	2	2										2		2
1152	16	2	Negative			69	2	2	1	1	4	2		36			2	Heart, gastritis, back pain			2	2	2	2		1	Prostate, arm, leg	2	2	1	2	2	1	2	1		1	1							1	USA	1	Some states
1093	62	2	Negative			69	2	1	1	2	2	2		32			2	Diabetes			2	2	2	2		2		1	1	1	2	2	2	2	1					1					1	USA	1	Jalisco	Sianaloa
1111	62	2	Positive	Negative	100 IU/ml	69	2	1	1	1	2	2		36			2	Diabetes			2	2	2	2		1	Hernia	2	2	1	1	1	1	2	1	1									1	USA	1	Tamaulipas	Coahuila
97	49	2	Negative			70	2	1	1	1	4	2		36			2	Osteoarthritis			2	5	2	2		2		2	2	4	4	2	2	5	2										1	SOUTH AMERICA	1	Jalisco	Veracruz
1032	49	2	Negative			70	2	1	1	1	4	2		36			2	Arterial hypertension,			2	2	1	2		1	Vasectomy, heart, eye	2	2	2	2	2	1	2	1								1	Dogs	2		1	Many states
70	63	2	Negative			70	1	1	1	1	4	2		36			1				2	2	2	2		2		2	2	1	2	1	1	2	1								1	Dogs	2		1	Mexico City
942	63	2	Negative			70	1	1	1	1	4	2		36			2	Arterial hypertension, osteoporosis, dyslipidemia			2	2	2	2		2		2	2	1	2	1	1	1	1	1			1	1	1	1	1	Dogs	2		1	Oaxaca	Chiapas
1037	76	2	Negative			70	2	1	1	1	3	2		36			2	Arterial hypertension			2	2	2	2		2		2	2	1	1	1	2	2	2										1	USA	1	Mexico City	Coahuila
1092	76	2	Negative			70	2	1	1	1	4	2		36			2	Diabetes			2	2	2	2		2		1	2	2	2	2	1	2	2										2		1	Nuevo León	Jalisco
72	19	2	Negative			71	1	1	1	1	2	2		36			2	Arterial hypertension			2	5	2	2		2		2	2	1	1	2	1	2	1								1	Bird	2		1	Nuevo León	Tamaulipas
1029	19	2	Negative			71	1	1	1	1	4	2		36			2	Arterial hypertension, stroke			2	2	1	2		1	Hernia, uterus	2	2	1	2	1	1	1	1								1	Dogs	1	USA	1	Sinaloa	Nuevo León
16	56	2	Negative			71	2	1	1	1	4	2		36			1				2	2	2	2		1	Eyes	3	2	4	1	2	1	2	1								1	Dogs	1	USA EUROPE	1	Queretaro	Tamaulipas
286	56	2	Negative			71	2	1	1	1	2	2		33	29		2	Prostate			2	2	2	2		2		2	2	1	1	2	1	1	1								1	Dogs	1	USA	1	Chihuahua	Mexico City
1057	50	2	Negative			73	2	1	1	1	1	2		24			2	Diabetes			2	1	2	2		1	Wound	2	2	1	1	2	1	2	1						1				1	USA	1	Sonora
1001	50	2	Positive	Positive	25 IU/ml	73	2	1	1	1	2	2		36			2	Vertebral column			2	2	2	2		1	Leg	2	2	1	2	2	1	2	1		1	1			1	1			1	USA	1	Mexico City	Chiapas
85	65	2	Negative			73	1	1	1	2	3	1		2			2				1	2	1	2		2		1	1	1	2	1	1	2	1								1	Dogs	2		1	Baja California
1036	65	2	Negative			73	1	1	1	1	1	2		26			2	Arterial hypertension, senile dementia			2	1	2	2		1	Gall bladder, tumor, uterus	1	2	1	2	2	2	2	1								1	Dogs	2		1	Guanajuato	Aguascalientes
77	66	2	Negative			74	1	1	1	1	3	1		36			2	Arterial hypertension, osteoporosis			2	1	2	2		1	Appendectomy	3	3	1	2	3	2	3	1								1	Dogs	1	USA	1	Chihuahua
1003	66	2	Negative			74	1	1	1	1	4	2		36			2	Arterial hypertension, diabetes			2	2	2	2		1	Tonsillectomy	1	1	2	2	1	2	1	1								1	Dogs, birds	1	USA, CUBA, EUROPE	1	Zacatecas	Sinaloa
62	35	2	Negative			75	2	1	1	1	2	2		36			2	Lung			2	2	2	2		1	Hernia	2	2	1	1	2	1	2	2										2		1	Chihuahua	Nayarit
1071	35	2	Negative			75	2	1	1	1	2	1		8			2	Diabetes			1	2	2	2		1	Gall bladder, testis	1	2	1	2	2	1	2	1	1			1		1				1	USA	1	Jalisco
76	27	2	Negative			76	2	2	1	1	4	2		36			2	Dyslipidemia			2	2	1	2		1	Eye	2	2	1	1	2	1	1	1										1	USA	1
1150	27	2	Positive	Negative	20 IU/ml	76	2	1	1	1	3	2		36			2	Vertebral column, chronic pharyngitis			2	1	2	2		1	Tensillectomy, column	1	2	2	2	1	2	1	1								1	Dogs	2		1	Many states
842	44	2	Negative			77	2	1	1	1	3	1		27			1				2	2	2	2		1	Prostate	1	2	2	2	1	1	2	1								1	Dogs	1	USA, EUROPE	1	Jalisco	Morelos
1006	44	2	Negative			77	2	2	1	1	3	1		36			1				2	2	2	2		1	Nephrolithotomy	2	2	1	1	1	1	1	2										2		1	Nuevo León	Mexico City
623	67	2	Positive	Positive	90 IU/ml	78	1	1	1	1	4	2		36			2	Diabetes			2	2	2	2		1	Hernia	2	2	1	2	2	2	2	1	1	1				1		1	Dogs	1	USA	1	Coahuila
1034	67	2	Positive	Negative	26 IU/ml	78	1	1	1	1	4	2		36			2	Arterial hypertension			2	1	1	2		1	Cesarean section, gall bladder, hernia	2	2	1	2	2	1	2	1								1	Dogs	1	USA	1	Some states
67	75	2	Negative			78	2	1	1	1	2	1		36			1				2	2	2	2		2		1	2	1	2	1	1	1	1						1				1	USA	1	Quintana Roo	Jalisco
1105	75	2	Negative			78	2	1	1	1	2	2		36			2	Metabolic syndrome			2	1	1	2		1		1	1	2	2	1	2	2	1										2		1	San Luis Postosi
66	36	2	Negative			79	1	2	1	1	2	2		36			2	Renal failure, arterial hypertension			2	2	1	2		1		2	2	1	2	2	2	2	1								1	Dogs	2		1	Queretaro	Baja California
1067	36	2	Negative			79	1	1	1	3	1	2		8			2	Arterial hypertension, hernias			2	1	1	2		1		2	2	1	1	1	1	1	1	1					1				1	USA	1	Tamaulipas	Veracruz
634	37	2	Negative			79	2	1	2	1	3	2		36			1				2	2	2	2		1	Prostate	2	2	1	1	2	2	2	2										1	USA	1	Tamaulipas
1019	37	2	Negative			79	2	1	1	1	2	2		25			2	Diabetes			2	2	2	2		2		2	2	1	1	2	2	2	1		1								1	USA	1	Almost all states
1101	47	2	Positive	Positive	>150 IU/ml	79	2	2	2	1	3	2		36			2	Chronic obstructive pulmonary disease (COPD)			2	1	2	2		1	Appendectomy, cataract	1	1	2	2	2	2	2	2										1	FRANCE, SPAIN, GUATEMALA	1
1153	47	2	Positive	Negative	>150 IU/ml	79	2	2	1	1	3	2		36			1				2	2	2	2		1	Eye, appendectomy, cyst	2	2	2	2	1	2	2	2										2		1	Queretaro
1052	59	2	Negative			83	2	1	1	1	4	2		36			1				2	2	2	2		1	Prostate	2	2	2	2	2	2	2	2										1	USA	1	Some states
1077	59	2	Negative			86	2	1	1	1		1		8			2	Diabetes, arterial hypertension			2	2	2	2		1	Hernia	1	1	1	2	2	1	2	2										2		1
[truncated: 32 more columns]
